# Supplementary material for: The Combination of a BCL-xL PROTAC and an mTOR Inhibitor Sensitizes Pancreatic Ductal Adenocarcinoma to KRASG12D Inhibitor Treatment
Source: Cancers (Basel). 2026 Mar 12;18(6):920. doi: 10.3390/cancers18060920 (PMC13025216; doi:10.3390/cancers18060920)
Supplement: Supplementary file 1 [file cancers-18-00920-s001.zip]

Archive with 2 entries (2 files):
- File S1_Original Western blots-updated.pdf
- Supplementary Info_Updated.pdf
